# Supplementary material for: The role of RB1 alteration and 4q12 amplification in IDH-WT glioblastoma
Source: Neurooncol Adv. 2021 Mar 31;3(1):vdab050. doi: 10.1093/noajnl/vdab050 (PMC8193911; doi:10.1093/noajnl/vdab050)
Supplement: vdab050_suppl_Supplementary_Materials [file vdab050_suppl_supplementary_materials.zip]

Archive with 6 entries (6 files):
- Supplementary Table S2.docx
- Supplementary Figure S1.tif
- Supplementary Figure S2.tif
- Supplementary Figure S3.tif
- Supplementary Figure S4.tif
- Supplementary Table S1.docx
